# Supplementary material for: Using Recycled Construction Waste Amended with Pine Bark as a Substrate for Urban Plantings
Source: Plants (Basel). 2026 Jan 28;15(3):403. doi: 10.3390/plants15030403 (PMC12899144; doi:10.3390/plants15030403)
Supplement: Supplementary file 1 [file plants-15-00403-s001.zip]

Archive with 1 entries (1 files):
- plants-4074910-supplementary.pdf
